# Supplementary material for: Associations of visceral adipose tissue with bone mineral density and fracture: observational and Mendelian randomization studies
Source: Nutr Metab (Lond). 2022 Jul 12;19:45. doi: 10.1186/s12986-022-00680-6 (PMC9277855; doi:10.1186/s12986-022-00680-6)
Supplement: Supplementary file 1 — Additional file 1: Table 1. Baseline characteristics of the final application datasets by quartiles of VAT^ mass. Table 2. Baseline characteristics of the final application datasets by sex. Table 3. ICD-10 codes for fracture definition in the UK biobank. Table 4. Associations of VAT^ with heel BMD in men and women by BMI categories. Table 5. Associations of VAT^ with heel BMD in men and women by BMI categories after excluding participants with T2D, CVD or cancer at baseline. Table 6. Association of DXA-derived VAT mass with DXA-derived BMD among participants by BMI categories. Table 7. Associations of VAT^ with incident fractures in men and women by BMI categories. Table 8. Associations of VAT^ with incident fractures in men and women by BMI categories after excluding participants with T2D, CVD or cancer at baseline. Table 9. Schoenfeld residuals test of the Cox models. Table 10. Genetic variants associated with VAT^ in the UK Biobank. Table 11. MR estimates of the causal effects of VAT^ on DXA-derived BMD without excluding LM-associated SNPs. Table 12. MR estimates of the causal effects of VAT^ on fractures without excluding LM-associated SNPs. Table 13. MR Egger test of directional horizontal pleiotropy. [file 12986_2022_680_MOESM1_ESM.xlsx]

## Sheet: ST1
Supplemental Table 1. Baseline characteristics of the final application datasets by quartiles of VAT^ mass.
	Men (n=198,000)				Women (n=197,612)
	Q1	Q2	Q3	Q4	Q1	Q2	Q3	Q4
Age(year)	55.0 (8.4)	56.7 (8.2)	57.8 (7.8)	58.7 (7.4)	52.6 (8.1)	56.7 (7.8)	58.4 (7.5)	58.9 (7.3)
Post-menopause (%)	-	-	-	-	53.5	74.9	81.6	83.3
Waist circumference (cm)	84.8 (5.5)	92.9 (4.0)	99.2 (4.2)	111.1 (8.8)	71.3 (4.7)	78.7 (4.2)	86.3 (4.4)	100.4 (9.2)
Hip circumference (cm)	97.5 (4.8)	101.2 (4.5)	104.3 (4.8)	111.1 (7.8)	95.1 (5.8)	99.4 (5.8)	103.9 (6.6)	113.8 (10.4)
Standing Height(cm)	175.8 (6.8)	175.6 (6.7)	175.7 (6.7)	176.4 (6.8)	163.6 (6.2)	162.4 (6.2)	162.0 (6.2)	162.5 (6.2)
Weight(kg)	72.8 (7.7)	81.0 (7.0)	88.1 (7.3)	102.9 (12.9)	59.4 (6.8)	65.4 (6.8)	72.2 (7.6)	87.3 (13.0)
Impedance, left arm (ohm)	303.3 (32.8)	292.3 (29.4)	283.7 (28.8)	268.3 (28.4)	386.2 (40.6)	380.2 (40.0)	369.4 (39.0)	344.0 (39.6)
Impedance, right arm (ohm)	297.3 (31.7)	286.4 (28.4)	278.0 (27.9)	263.8 (27.7)	378.0 (39.2)	371.5 (38.1)	361.0 (37.3)	337.1 (37.7)
Impedance, left leg (ohm)	244.0 (27.1)	237.8 (25.8)	230.7 (26.0)	214.1 (28.7)	272.5 (29.2)	271.4 (30.0)	263.1 (30.6)	239.1 (35.5)
Impedance, right leg (ohm)	242.4 (27.1)	236.1 (25.8)	229.1 (25.9)	212.9 (28.5)	272.1 (29.4)	271.1 (30.1)	263.1 (30.7)	239.2 (35.4)
Impedance, whole body (ohm)	564.4 (56.6)	547.9 (50.9)	531.7 (50.4)	498.7 (52.7)	680.8 (65.3)	675.0 (64.3)	655.5 (63.7)	605.0 (70.2)
VAT^ mass (g)	711.7 (364.3)	1387.2 (147.0)	1916.2 (169.9)	2913.4 (645.4)	214.4 (156.7)	542.6 (83.2)	886.9 (110.5)	1555.9 (460.2)
Values are mean (SD) or percentage (%). VAT^, predicted values of VAT (visceral adipose tissue) mass; and SD, standard deviation.

## Sheet: ST2
Supplemental Table 2. Baseline characteristics of the final application datasets by sex.
	Men (n=198,000)	Women (n=197,612)
Age (year)	57.0 (8.1)	56.6 (8.0)
Post-menopause (%)	-	0.73
Household income (£)* (%)
<18,000	17.5621	19.9704
18,000-30,999	21.9975	21.9708
31,000-51,999	24.3086	21.2097
52,000-100,000	19.9894	15.5972
>100,000	5.34949	4.00229
BMI (kg/m2)	27.8(4.2)	26.9(5.1)
VAT^ mass (g)	1750.6(908.9)	796.7(559.7)
Lean mass (kg)	63.8(7.7)	44.4(4.9)
Smoking status (%)
Never	48.7924	59.1487
Previous	38.9515	31.9935
Current	11.898	8.53389
Alcohol consumption (%)
Less than 3 times/month	20.2848	34.4038
1-2 times/week	26.2929	26.6193
More than 3 times/week	53.3465	38.9182
Physical activity (MET-min/week)	2835.2(2956.0)	2535.4(2462.7)
Calcium user (%)	0.760101	3.33178
Vitamin D user (%)	0.75404	2.57677
Baseline overall health rating (%)
Excellent	15.9717	18.3992
Good	56.5828	60.6537
Fair	22.3222	17.4822
Poor	4.74798	3.13493
T2D (%)	6.40404	3.17339
CVD (%)	8.41465	3.1076
Cancer (%)	6.23889	8.76212
Waist circumference (cm)	97.0 (11.3)	84.2 (12.3)
Hip circumference (cm)	103.5 (7.5)	103.1(10.2)
Standing Height(cm)	175.9 (6.8)	162.6 (6.2)
Weight(kg)	86.2 (14.3)	71.1 (13.7)
Impedance, left arm (ohm)	286.9 (32.5)	370.0 (42.9)
Impedance, right arm (ohm)	281.3 (31.4)	361.9 (41.1)
Impedance, left leg (ohm)	231.6 (29.2)	261.5 (34.2)
Impedance, right leg (ohm)	230.1 (29.0)	261.4 (34.2)
Impedance, whole body (ohm)	535.7 (58.0)	654.1 (72.3)
Values are mean (SD) or percentage (%). *£1.00=$1.30, €1.20. VAT^, predicted values of VAT (visceral adipose tissue) mass; BMI, body mass index; MET, metabolic equivalent task; T2D, type 2 diabetes; CVD, cardiovascular disease; and SD, standard deviation.

## Sheet: ST3
Supplemental Table 3. ICD-10 codes for fracture definition in the UK biobank.
Total Fracture	Hip fracture	Vertebrae fracture
M484	S720	M484
M485	S721	M485
M800	S722	S320
M808		S327
M8090
M8091
M8092
M8093
M8095
M8096
M8097
M8098
M8099
M843
M844
S12
S22
S32
S42
S52
S72
S82
T02
T08
T10
T12
ICD-10, International Classification of Diseases, 10th revision.

## Sheet: ST4
Supplemental Table 4. Associations of VAT^ with BMD in men and women by BMI categories.
Subgroup	Men				Women
	Model 1		Model 2		Model 1		Medel 2
	Beta ± SE	P	Beta ± SE	P	Beta ± SE	P	Beta ± SE	P
All	0.049±0.003	9.0×10-77	-0.033±0.004	1.2×10-14	0.142±0.004	9.3×10-298	0.132±0.006	5.7×10-96
BMI< 25 kg/m2	0.075±0.011	4.7×10-11	0.098±0.012	2.2×10-15	0.147±0.015	8.9×10-22	0.178±0.017	2.6×10-25
BMI ≥ 25 kg/m2	-0.009±0.003	0.01	-0.065±0.005	3.5×10-39	0.110±0.005	2.4×10-102	0.106±0.008	1.5×10-42
Beta ± SE was estimated from the multivariable linear regression model.
Model1 was adjusted for age.
Model2 was further adjusted for household income, lean mass, standing height, smoking status, alcohol consumption and physical activity.
VAT^, predicted values of VAT (visceral adipose tissue) mass; BMD, bone mineral density; BMI, body mass index; SE, standard error.

## Sheet: ST5
Supplemental Table 5. Associations of VAT^ with BMD in men and women by BMI categories after excluding participants with T2D, CVD or cancer at baseline.
Subgroup	Men			Women
	Participants	Beta ± SE	P	Participants	Beta ± SE	P
All	152349	-0.013 ± 0.005	0.007	159674	0.156 ± 0.007	1.6×10-102
BMI< 25 kg/m2	41025	0.107 ± 0.013	3×10-15	68041	0.208 ± 0.019	5.5×10-29
BMI ≥ 25 kg/m2	111324	-0.053 ± 0.006	4.4×10-19	91633	0.117 ± 0.009	3.0×10-39
Beta ± SE was estimated from the multivariable linear regression model.
All models were adjusted for age, household income, lean mass, standing height, smoking status, alcohol consumption, physical activity, calcium supplement use, vitamin D supplement use, overall health rating, and for women, menopausal status and use of hormone replacement therapy.
VAT^, predicted values of VAT (visceral adipose tissue) mass; BMD, bone mineral density; BMI, body mass index; SE, standard error.

## Sheet: ST6
Supplemental Table 6. Association of DXA-derived VAT mass with DXA-derived BMD among participants by BMI categories.
	All		BMI < 25 kg/m2		BMI ≥ 25 kg/m2		P for interaction
	Beta ± SE	P	Beta ± SE	P	Beta ± SE	P
Men
Total BMD	-0.003 ± 0.003	0.39	0.016 ± 0.008	0.04	-0.007 ± 0.004	0.04	0.001
Arms BMD	-0.002 ± 0.003	0.47	0.024 ± 0.007	0.001	-0.008 ± 0.003	0.02	9.0×10-6
Legs BMD	-0.004 ± 0.004	0.32	0.012 ± 0.009	0.21	-0.008 ± 0.004	0.051	0.01
Pelvis BMD	-0.008 ± 0.004	0.04	0.012 ± 0.010	0.22	-0.011 ± 0.004	0.01	0.01
Spine BMD	0.019 ± 0.004	3.9×10-6	0.062 ± 0.010	1.1×10-9	0.009 ± 0.005	0.054	5.6×10-7
Femur neck BMD	0.001 ± 0.004	0.74	0.007 ± 0.010	0.48	0.001 ± 0.004	0.78	0.31
Women
Total BMD	0.019 ± 0.005	9.3×10-5	0.017 ± 0.011	0.13	0.008 ± 0.006	0.17	0.58
Arms BMD	0.022 ± 0.004	1.0×10-7	0.030 ± 0.009	0.001	0.010 ± 0.005	0.045	0.11
Legs BMD	0.019 ± 0.005	1.3×10-4	0.003 ± 0.014	0.79	0.008 ± 0.006	0.18	0.51
Pelvis BMD	0.016 ± 0.005	0.003	0.017 ± 0.012	0.18	0.009 ± 0.007	0.16	0.65
Spine BMD	0.062 ± 0.006	1.2×10-23	0.090 ± 0.013	7.0×10-12	0.044 ± 0.007	4.6×10-10	0.003
Femur neck BMD	0.028 ± 0.006	7.8×10-7	0.022 ± 0.013	0.1	0.017 ± 0.007	0.01	0.85
Betas ± SE were estimated from the multivariable linear models.
Men n=2,431; women=2,678.
All models were adjusted for age, household income, lean mass, standing height, smoking status, alcohol consumption, physical activity, calcium supplement use, vitamin D supplement use, overall health rating, diabetes, cardiovascular disease, cancer, and for women, menopause status and use of hormone replacement therapy.
DXA, dual energy x-ray absorptiometry; VAT, visceral adipose tissue; BMD, bone mineral density; BMI, body mass index; and SE, standard error.

## Sheet: ST7
Supplemental Table 7. Associations of VAT^ with incident fractures in men and women by BMI categories.
Outcome	Subgroup	Men				Women
		Model 1		Model 2		Model 1		Model 2
		HR (95%CI)	P	HR (95%CI)	P	HR (95%CI)	P	HR (95%CI)	P
Total fractures	All	1.02 (0.98,1.06)	0.32	1.09 (1.02, 1.16)	0.006	0.99 (0.95,1.04)	0.79	1.02 (0.94, 1.10)	0.69
	BMI< 25 kg/m2	0.81 (0.71,0.92)	0.001	0.84 (0.72, 0.98)	0.03	1.03 (0.87,1.23)	0.72	0.99 (0.81, 1.21)	0.93
	BMI ≥ 25 kg/m2	1.15(1.10,1.20)	3.8e-09	1.17 (1.09, 1.26)	1.2e-05	1.07 (1.00,1.14)	0.04	1.09 (0.98, 1.20)	0.1
Hip fractures	All	0.77 (0.70,0.85)	5.7e-07	0.86 (0.73, 1.00)	0.055	0.84 (0.73,0.96)	0.01	0.91 (0.73, 1.14)	0.42
	BMI< 25 kg/m2	0.65 (0.53, 0.79)	1.5e-05	0.65 (0.50,0.85)	0.001	1.08 (0.69, 1.70)	0.73	0.95 (0.61, 1.50)	0.84
	BMI ≥ 25 kg/m2	1.02 (0.88, 1.17)	0.82	1.01 (0.82,1.24)	0.94	1.11 (0.92, 1.33)	0.27	1.11 (0.83, 1.48)	0.5
Vertebrae fractures	All	1.20 (1.08,1.35)	0.001	1.29 (1.06,1.57)	0.01	1.24 (1.01,1.51)	0.04	1.16(0.82,1.65)	0.41
	BMI< 25 kg/m2	1.21 (0.69,2.13)	0.51	1.11 (0.59,2.09)	0.74	1.39 (0.63, 3.08)	0.42	0.97 (0.42,2.24)	0.95
	BMI ≥ 25 kg/m2	1.26 (1.09,1.45)	0.001	1.32 (1.06, 1.66)	0.01	1.62 (1.27,2.07)	0.00012	1.42 (0.93,2.18)	0.11
Other fractures	All	1.03 (0.99,1.07)	0.15	1.10 (1.03,1.17)	0.005	1.01 (0.96,1.06)	0.74	1.04 (0.95,1.13)	0.37
	BMI< 25 kg/m2	0.83 (0.72,0.96)	0.01	0.88 (0.74,1.05)	0.15	1.02 (0.84,1.24)	0.85	1.00(0.80,1.25)	0.99
	BMI ≥ 25 kg/m2	1.14 (1.09,1.20)	2.1e-07	1.17 (1.08, 1.26)	9.8e-05	1.04 (0.97,1.12)	0.24	1.08 (0.97,1.20)	0.16
HR (95% CI) was estimated from the Cox proportional hazards model.
Model1 was adjusted for age.
Model2 was further adjusted for household income, lean mass, standing height, smoking status, alcohol consumption and physical activity.
VAT^, predicted values of VAT (visceral adipose tissue) mass; BMI, body mass index; HR, hazard ratio; and CI, confidence interval.

## Sheet: ST8
Supplemental Table 8. Associations of VAT^ with incident fractures in men and women by BMI categories after excluding participants with T2D, CVD or cancer at baseline.
Outcome	Subgroup	Men			Women
		Cases/Participants	HR (95%CI)	P	Cases/Participants	HR (95%CI)	P
Total fractures	All	2,670/142,704	0.99 (0.92, 1.06)	0.76	4,672/145,637	0.94 (0.85, 1.03)	0.16
	BMI< 25 kg/m2	811/37,762	0.80 (0.68, 0.94)	0.01	1,987/62,436	0.94 (0.76, 1.17)	0.59
	BMI ≥ 25 kg/m2	1,859/104,942	1.09 (0.99, 1.19)	0.07	2,685/83,201	0.98 (0.87, 1.11)	0.75
Hip fractures	All	354/142,704	0.84 (0.69, 1.02)	0.08	551/145,637	1.04 (0.80, 1.35)	0.76
	BMI< 25 kg/m2	141/37,762	0.63 (0.48, 0.81)	4.7×10-4	262/62,436	1.55 (0.85, 2.83)	0.15
	BMI ≥ 25 kg/m2	213/104,942	1.05 (0.80, 1.37)	0.72	289/83,201	1.10 (0.77, 1.56)	0.6
Vertebrae fractures	All	221/142,704	1.04 (0.81, 1.34)	0.76	203/145,637	1.08 (0.71, 1.65)	0.71
	BMI< 25 kg/m2	56/37,762	0.94 (0.47, 1.86)	0.86	87/62,436	0.93 (0.37, 2.35)	0.88
	BMI ≥ 25 kg/m2	165/104,942	1.07 (0.78, 1.45)	0.69	116/83,201	1.21 (0.72, 2.05)	0.46
Other fractures	All	2,238/142,704	1.00 (0.92, 1.09)	0.96	4,060/145,637	1.08 (0.98, 1.19)	0.13
	BMI< 25 kg/m2	660/37,762	0.83 (0.69, 1.00)	0.055	1,695/62,436	1.10 (0.86, 1.41)	0.43
	BMI ≥ 25 kg/m2	1,578/104,942	1.09 (0.99, 1.20)	0.08	2,365/83,201	1.10 (0.97, 1.25)	0.13
HR (95% CI) was estimated from the Cox proportional hazards model.
All models were adjusted for age, household income, lean mass, standing height, smoking status, alcohol consumption, physical activity, calcium supplement use, vitamin D supplement use, overall health rating, and for women, menopausal status and use of hormone replacement therapy.
VAT^, predicted values of VAT (visceral adipose tissue) mass; BMI, body mass index; HR, hazard ratio; and CI, confidence interval.

## Sheet: ST9
Supplemental Table 9. Schoenfeld residuals tset of the Cox models.
Outcome	Subgroup	P
		Men	Women
Total fractures	All	0.27	0.001
	BMI< 25 kg/m2	0.35	0.02
	BMI ≥ 25 kg/m2	0.6	0.26
Hip fractures	All	0.43	0.27
	BMI< 25 kg/m2	0.55	0.27
	BMI ≥ 25 kg/m2	0.56	0.44
Vertebrae fractures	All	0.44	0.67
	BMI< 25 kg/m2	0.65	0.1
	BMI ≥ 25 kg/m2	0.13	0.84
Other fractures	All	0.71	0.002
	BMI< 25 kg/m2	0.72	0.04
	BMI ≥ 25 kg/m2	0.88	0.25

## Sheet: ST10
Supplemental Table 10. Genetic variants associated with VAT^ in the UK Biobank.
ID	Effect allele	Other allele	Beta	SE	P
rs10101058	T	G	0.0171	0.0028	1.41e-09
rs1229984	T	C	-0.0527	0.0089	2.71e-09
rs113211479	A	G	0.0257	0.0027	6.02e-22
rs141127214	T	C	0.0429	0.0068	2.72e-10
rs151381	T	C	0.0184	0.0026	2.1e-12
rs12435171	A	G	-0.0165	0.0029	1.26e-08
rs2162524	T	C	-0.0197	0.0028	2.87e-12
rs113866544	T	C	-0.0391	0.0052	7.74e-14
rs9267677	T	C	-0.0307	0.0045	9.32e-12
rs6870983	T	C	-0.0267	0.0032	1.31e-16
rs1548343	C	G	-0.0208	0.0034	5.65e-10
rs66679256	T	C	0.017	0.0026	1.32e-10
rs2001523	T	C	-0.0166	0.0028	5.83e-09
rs76040172	A	G	-0.0474	0.0058	3.97e-16
rs8049439	T	C	-0.0255	0.0027	9.62e-22
rs4757136	A	T	0.0165	0.0027	6.04e-10
rs2926864	A	G	0.0186	0.0028	2.15e-11
rs11150745	A	G	0.0188	0.0028	2.34e-11
rs62033401	T	C	-0.022	0.0039	2.17e-08
rs61910767	T	C	-0.0261	0.0035	1.54e-13
rs955407	T	C	-0.0198	0.0035	1.57e-08
rs67240840	A	G	-0.0164	0.0029	1.42e-08
rs4129299	A	G	-0.0172	0.0031	2.01e-08
rs57241669	A	G	0.0286	0.005	7.86e-09
rs11012732	A	G	-0.0252	0.0028	1.89e-19
rs254024	T	G	0.0166	0.0026	3.55e-10
rs704061	T	C	-0.0168	0.0026	1.7e-10
rs319775	T	C	-0.0155	0.0027	8.01e-09
rs13097150	T	C	0.0155	0.0027	1e-08
rs1000940	A	G	-0.0165	0.0029	9.32e-09
rs274423	T	C	0.0186	0.0033	1.05e-08
rs2799463	A	C	-0.0198	0.0035	1.72e-08
rs12102086	A	G	-0.018	0.0032	1.55e-08
rs10938397	A	G	-0.028	0.0027	4.23e-26
rs78440107	T	C	0.0222	0.004	3.14e-08
rs61888762	C	G	-0.0312	0.0028	1.07e-28
rs12459368	A	G	0.0196	0.003	3.08e-11
rs1446585	A	G	0.018	0.0031	1.03e-08
rs13423444	A	G	0.0217	0.0038	1.16e-08
rs111610668	A	G	0.0175	0.0027	9.77e-11
rs2199028	A	G	-0.0156	0.0026	3.26e-09
rs6723832	T	C	-0.0195	0.0033	2.05e-09
rs12889080	T	C	0.015	0.0026	1.05e-08
rs78830644	T	C	0.0297	0.005	1.94e-09
rs13082397	A	C	-0.0176	0.003	3.51e-09
rs6096886	A	G	0.0274	0.0033	2.59e-16
rs994270	C	G	0.0191	0.0031	7.21e-10
rs11640322	A	G	0.0169	0.0029	4.8e-09
rs1412239	C	G	-0.023	0.0028	2.19e-16
rs6433243	T	C	0.0155	0.0027	1.79e-08
rs28610092	A	C	0.0233	0.0035	3.91e-11
rs1398060	T	C	-0.0163	0.0026	6.93e-10
rs539515	A	C	-0.0371	0.0032	1.68e-30
rs7998206	T	C	0.0182	0.0031	5.2e-09
rs3787075	C	G	-0.0171	0.0028	6.73e-10
rs1834144	A	C	-0.0201	0.0027	1.41e-13
rs25506	A	T	-0.0188	0.0034	4.69e-08
rs28473022	A	G	0.0337	0.006	1.78e-08
rs145967575	T	C	0.0203	0.0035	7.16e-09
rs9985922	C	G	0.0226	0.0039	8.86e-09
rs6265	T	C	-0.0356	0.0033	1.74e-26
rs117036670	T	C	-0.0453	0.008	1.54e-08
rs577525	T	C	-0.0182	0.0026	5.42e-12
rs62104477	T	G	0.0221	0.0028	2.99e-15
rs597309	A	G	0.0202	0.0035	7.13e-09
rs11687241	A	G	0.018	0.0027	1.87e-11
rs55726687	A	G	0.0237	0.0032	1.49e-13
rs62262510	A	G	0.0285	0.0048	2.25e-09
rs4790846	A	T	0.0276	0.0034	3.04e-16
rs41277720	A	G	-0.0173	0.0031	3.62e-08
rs117758180	T	C	0.0499	0.0085	4.09e-09
rs11857909	T	G	-0.0224	0.0041	3.38e-08
rs669696	A	C	-0.0229	0.0027	8.18e-18
rs4482463	A	C	-0.0365	0.005	2.54e-13
rs2172131	T	C	0.0188	0.0027	1.39e-12
rs10187101	T	C	-0.0168	0.0027	7.97e-10
rs4402589	T	G	-0.0279	0.0026	4.81e-26
rs7808180	A	C	-0.0148	0.0027	4.03e-08
rs1851823	A	C	0.0144	0.0026	4.29e-08
rs9296938	A	G	-0.0173	0.003	1.18e-08
rs12805742	T	C	-0.0186	0.0031	2.44e-09
rs62402708	A	T	-0.0207	0.0031	1.93e-11
rs112107956	T	C	-0.0365	0.0066	2.69e-08
rs2678204	T	G	-0.0255	0.0028	3.16e-20
rs478438	A	G	-0.0269	0.0046	5.78e-09
rs9834304	A	T	0.0196	0.003	4.6e-11
rs7730898	A	G	0.021	0.0029	1.07e-12
rs34811474	A	G	-0.0193	0.0031	5.11e-10
rs6050446	A	G	-0.0448	0.0074	1.46e-09
rs16945088	A	G	0.0279	0.0048	7.43e-09
rs61976972	T	C	-0.0252	0.0045	2.61e-08
rs6557259	A	G	-0.0159	0.0029	4.17e-08
rs1454687	C	G	0.0209	0.0026	1.41e-15
rs2472297	T	C	0.0166	0.003	2.17e-08
rs945211	C	G	0.0162	0.0027	2.13e-09
rs7115013	T	C	-0.0148	0.0026	2.07e-08
rs77253559	A	T	0.0609	0.0081	7.24e-14
rs6686901	T	C	-0.0177	0.0026	2.07e-11
rs2332307	A	G	-0.0169	0.0029	3.15e-09
rs10773302	T	G	0.0163	0.003	3.94e-08
rs62007782	A	G	-0.0188	0.003	2.59e-10
rs9641499	A	C	-0.0153	0.0026	7.65e-09
rs68169458	T	C	-0.017	0.0029	4.09e-09
rs7240682	C	G	-0.0465	0.0031	1.03e-49
rs4452981	A	G	-0.0167	0.003	2.53e-08
rs2926614	T	C	-0.0214	0.0034	3.67e-10
rs1150781	C	G	0.0281	0.0046	9.76e-10
rs301799	T	C	0.0148	0.0027	3e-08
rs71658797	A	T	0.035	0.004	2.52e-18
rs1861479	C	G	0.0157	0.0028	1.44e-08
rs11880870	A	G	0.0176	0.0026	1.63e-11
rs3857602	A	G	0.0174	0.0028	4.53e-10
rs9832402	A	G	0.0192	0.003	2.27e-10
rs17024393	T	C	-0.0611	0.0084	2.7e-13
rs241472	T	C	-0.0227	0.0028	7.32e-16
rs11160700	T	C	0.0196	0.0027	1.05e-12
rs488029	A	G	0.0148	0.0026	1.8e-08
rs10876528	A	C	0.0154	0.0027	1.38e-08
rs7227810	T	C	-0.0334	0.0029	1.91e-31
rs4974078	T	C	0.0146	0.0026	2.65e-08
rs62259475	A	G	0.018	0.0027	4.31e-11
rs7982447	T	C	-0.0225	0.0033	5.01e-12
rs362307	T	C	0.03	0.0051	3.23e-09
rs56112330	A	T	-0.0156	0.0028	4.22e-08
rs12205339	A	C	0.0186	0.003	9.62e-10
rs2322459	T	G	0.0164	0.0028	6.78e-09
rs12093562	A	G	0.0192	0.0032	1.27e-09
rs77805826	T	C	-0.0251	0.0038	6.24e-11
rs17852687	T	C	-0.0146	0.0026	3.36e-08
rs8052518	T	C	0.0193	0.0035	4.05e-08
rs1109442	T	C	-0.0212	0.0026	7.27e-16
rs2481665	T	C	0.0186	0.0026	1.89e-12
rs2962082	A	G	-0.0148	0.0026	1.71e-08
rs73985439	A	C	-0.0179	0.0029	3.38e-10
rs35972789	A	C	-0.042	0.0069	9.27e-10
rs72995085	T	C	0.0208	0.0034	1.48e-09
rs2324999	T	C	0.0188	0.0033	1.2e-08
rs1784461	A	G	0.0155	0.0027	6.33e-09
rs7538368	T	G	-0.0234	0.0034	1.12e-11
rs6898357	A	G	0.0155	0.0028	3.69e-08
rs651413	T	G	0.017	0.0031	3.93e-08
rs11655587	T	C	-0.0177	0.0027	1.01e-10
rs13331491	T	C	-0.0182	0.003	1.6e-09
rs9332817	C	G	-0.0462	0.0082	1.51e-08
rs62473710	T	C	0.0213	0.0035	1.27e-09
rs9911991	C	G	0.0191	0.0031	8.78e-10
rs394608	T	C	-0.0154	0.0026	5.11e-09
rs3843540	T	C	0.0277	0.0037	6.08e-14
rs34299282	A	G	0.0174	0.0028	3.03e-10
rs7640807	T	C	-0.0153	0.0027	2.9e-08
rs11119364	A	T	-0.0208	0.0034	9.09e-10
rs4808762	T	C	-0.0279	0.0029	4.04e-22
rs78099068	A	G	-0.0174	0.0027	5.77e-11
rs4500930	T	C	0.016	0.0028	6.18e-09
rs62106258	T	C	0.0775	0.0061	8.07e-37
rs61037750	A	G	0.0244	0.0028	9.76e-18
rs72767253	A	C	-0.0358	0.0065	3.67e-08
rs113268469	T	C	-0.0809	0.0104	7.1e-15
rs3850986	T	G	0.0167	0.0028	2.46e-09
rs1783541	T	C	0.0204	0.0032	1.38e-10
rs4303677	T	C	0.033	0.0045	1.97e-13
rs10146997	A	G	-0.0262	0.0031	8.15e-17
rs719802	T	C	0.016	0.0027	2.9e-09
rs567230078	A	T	-0.0504	0.0081	5.22e-10
rs4665896	T	C	-0.0187	0.0026	1.1e-12
rs4648664	A	C	0.0144	0.0026	4.56e-08
rs11895326	A	G	-0.0159	0.0027	2.1e-09
rs145350287	A	T	-0.0467	0.0067	3.27e-12
rs4858207	T	C	0.0147	0.0026	2.13e-08
rs10057588	A	G	0.0154	0.0028	3.89e-08
rs40067	A	G	-0.0256	0.0035	3.14e-13
rs1451109	A	G	-0.0182	0.0028	1.61e-10
rs2253310	C	G	-0.02	0.0027	1.74e-13
rs13107325	T	C	0.0364	0.005	2.97e-13
rs13387090	T	G	-0.0449	0.0035	3.22e-37
rs3778134	C	G	-0.0194	0.0032	2.1e-09
rs8015400	A	C	0.0194	0.0028	4.33e-12
rs9471333	T	C	-0.0242	0.0026	3.23e-20
rs16826012	T	C	-0.022	0.0035	4.94e-10
rs7021721	C	G	-0.0177	0.0029	1.09e-09
rs811485	A	G	-0.0376	0.006	4.98e-10
rs111240785	C	G	-0.0345	0.0063	3.82e-08
rs10861861	T	G	0.0179	0.0031	9.41e-09
rs4082258	A	G	0.0172	0.003	6.63e-09
rs62546633	T	C	0.035	0.0063	2.16e-08
rs79246548	A	T	-0.0324	0.0059	3.43e-08
rs112862634	C	G	0.033	0.0039	2.75e-17
rs7547395	C	G	0.0165	0.0028	3.89e-09
rs1046080	A	C	0.0227	0.0029	7.06e-15
rs2861691	C	G	-0.0198	0.0027	1.7e-13
rs72892910	T	G	0.0378	0.0035	3.11e-27
rs73534156	T	C	0.0211	0.0033	2.5e-10
rs4949222	T	G	0.0223	0.0039	1.36e-08
rs73213501	A	C	0.0196	0.0035	2.19e-08
rs34994596	T	C	0.0185	0.0029	9.61e-11
rs1218824	A	G	0.0159	0.0028	1.05e-08
rs9277988	T	C	-0.0253	0.0033	1.7e-14
rs73035223	A	G	-0.0215	0.0037	6.75e-09
rs148168215	A	T	0.0555	0.0099	2.28e-08
rs2477467	T	C	0.0189	0.0031	9.85e-10
rs11679338	T	C	0.0164	0.0028	3.23e-09
rs76611746	A	G	0.0367	0.0059	4.84e-10
rs114593013	A	G	0.0381	0.0056	1.43e-11
rs12133202	A	T	0.0164	0.0028	6.74e-09
rs73077157	A	C	0.0247	0.0039	3.06e-10
rs3810291	A	G	0.0244	0.0028	2.88e-18
rs10769936	T	C	-0.0185	0.0029	3.02e-10
rs12514473	T	C	0.0183	0.003	2.08e-09
rs12999373	A	G	-0.018	0.003	2.13e-09
rs2239647	A	C	0.0188	0.0026	1.17e-12
rs12427047	T	C	-0.0192	0.0031	3.26e-10
rs2183947	A	G	-0.0247	0.0031	2.99e-15
rs16952522	C	G	-0.0463	0.007	4.5e-11
rs73910241	T	C	-0.0309	0.005	9.03e-10
rs7218014	T	C	-0.0255	0.0033	1.26e-14
rs11097755	T	C	-0.0162	0.0026	7.77e-10
rs13062093	T	G	-0.0205	0.0027	5.03e-14
rs1014291	T	G	-0.0157	0.0027	3.52e-09
rs56094641	A	G	-0.0639	0.0027	1.94e-126
rs1789882	A	G	0.0191	0.0034	2.98e-08
rs809955	A	G	-0.0156	0.0027	9.73e-09
rs74400203	T	C	-0.0303	0.0053	1.3e-08
rs1928496	T	C	0.0223	0.003	9.79e-14
rs2815748	A	G	0.0295	0.0033	3.03e-19
rs429358	T	C	0.0314	0.0036	3.6e-18
rs12121667	A	G	0.0159	0.0027	4.07e-09
rs62420371	A	G	0.0346	0.0049	2.4e-12
rs7845090	A	G	-0.021	0.0029	5.79e-13
rs7893571	T	G	0.0164	0.0028	3.63e-09
rs9843653	T	C	-0.0291	0.0026	1.5e-28
rs4743930	T	C	0.019	0.003	3.84e-10
rs4458017	T	G	-0.0212	0.0037	1.61e-08
rs11099020	T	C	-0.015	0.0027	4.08e-08
rs778094	A	G	-0.0145	0.0027	4.94e-08
rs1652376	T	G	-0.0215	0.0026	2.93e-16
rs7132908	A	G	0.0237	0.0027	1.36e-18
rs62052918	T	G	0.0283	0.0049	9.17e-09
rs11039325	T	C	0.0471	0.0085	3.28e-08
rs2482704	T	G	-0.0159	0.0027	1.8e-09
rs10423928	A	T	-0.032	0.0033	3.7e-22
rs74634803	C	G	0.0478	0.0087	3.94e-08
rs2744961	T	C	0.0245	0.0027	4.21e-19
rs12330631	T	C	-0.0149	0.0027	4.36e-08
rs67463976	C	G	0.0184	0.0027	4.37e-12
rs3759094	T	C	-0.0167	0.0028	1.99e-09
rs3943933	A	T	0.0157	0.0026	2.13e-09
rs2002023	T	C	0.0152	0.0027	1.42e-08
rs7670890	A	G	-0.0169	0.0027	4.72e-10
rs597167	A	G	0.0155	0.0028	2.42e-08
rs62261725	A	G	0.0249	0.0028	6.63e-19
rs58237489	T	C	-0.024	0.004	1.69e-09
rs6710503	A	G	-0.0163	0.003	4.84e-08
rs2729455	A	C	-0.0152	0.0026	7.53e-09
rs56412089	T	C	0.0143	0.0026	4.33e-08
rs7649970	T	C	0.025	0.004	4.57e-10
rs684214	T	C	0.0192	0.0029	5.29e-11
rs8192675	T	C	-0.0158	0.0029	4.55e-08
rs74550407	A	T	-0.0533	0.0069	1.19e-14
rs12461221	T	G	0.0191	0.0033	5.12e-09
rs7826766	T	C	0.0154	0.0026	6.18e-09
rs1225060	A	G	0.0233	0.0029	2.45e-15
rs6499640	A	G	0.0191	0.0027	1.39e-12
rs75443634	T	C	0.0247	0.0043	1.06e-08
rs10182458	A	G	-0.0267	0.0026	2.82e-24
rs11755266	T	C	0.0341	0.0045	2.13e-14
rs4876611	A	G	-0.0175	0.0029	2.06e-09
rs41282916	A	G	0.0389	0.0067	4.81e-09
rs9922436	C	G	0.0226	0.0031	1.2e-13
rs3764002	T	C	-0.0178	0.003	2.26e-09
rs7232171	T	G	0.0146	0.0027	3.98e-08
rs11864188	A	T	0.0167	0.0028	2.96e-09
rs217669	T	C	-0.0168	0.0029	1.2e-08
rs62074125	A	C	0.0184	0.003	9.55e-10
rs9296151	A	G	0.0398	0.0072	2.96e-08
rs113000148	T	C	-0.0195	0.0035	3.86e-08
rs2333537	A	T	-0.0206	0.0038	4.74e-08
rs11780190	T	C	0.0169	0.0026	1.13e-10
rs10756714	A	G	0.0212	0.0026	1.06e-15
rs12578952	A	G	0.0168	0.003	2.62e-08
rs4900188	T	C	-0.019	0.0027	4.08e-12
rs10747478	T	G	-0.0186	0.0027	2.82e-12
rs9843340	T	C	0.0204	0.0037	2.99e-08
rs2602945	T	C	0.0185	0.0032	1.08e-08
rs11873305	A	C	0.0658	0.0068	3.57e-22
rs9522279	T	C	0.0189	0.0027	1.1e-12
rs1049205	T	C	-0.0158	0.0026	2.21e-09
rs9939450	T	C	0.0168	0.0026	1.52e-10
rs56803094	A	G	0.019	0.0031	1.57e-09
rs1549293	T	C	-0.0209	0.0027	2.65e-14
rs35881303	A	G	0.0145	0.0027	4.55e-08
rs2180454	T	C	-0.0192	0.0031	8.35e-10
rs62369166	T	C	-0.0177	0.0031	6.93e-09
rs3784692	T	C	0.0252	0.0027	5.95e-21
rs541577	A	G	0.0166	0.0027	9e-10
rs4322261	A	G	-0.0212	0.0035	2.42e-09
rs1411431	A	C	0.0261	0.0036	5.43e-13
rs12335914	C	G	0.0175	0.0026	3.32e-11
rs73074893	C	G	0.023	0.004	8.33e-09
rs2281819	A	T	-0.0175	0.0031	2.27e-08
rs9320823	T	C	-0.0231	0.0027	7.72e-18
rs61813293	T	G	0.0212	0.0037	1.34e-08
rs55873641	T	C	-0.0203	0.0036	2.58e-08
rs4073582	A	G	-0.0177	0.0027	1e-10
rs10774018	C	G	0.0193	0.0032	1.45e-09
rs41523455	T	C	-0.0164	0.0027	1.83e-09
rs879620	T	C	0.023	0.0027	2.39e-17
rs11958027	A	G	-0.0162	0.0027	1.07e-09
rs35568293	T	C	-0.0179	0.0033	3.75e-08
rs2307111	T	C	0.0268	0.0027	1.77e-23
rs6739755	A	G	0.0228	0.0027	2.53e-17
rs62477685	A	T	0.0195	0.0027	1.86e-13
rs62444907	T	C	-0.0235	0.0037	1.26e-10
rs13192865	A	G	-0.0192	0.003	9.78e-11
rs2635727	T	C	-0.0272	0.0031	4.8e-19
VAT^, predicted values of VAT (visceral adipose tissue) mass; and SE, standard error.

[truncated: 3 more sheets: ST11, ST12, ST13]
